# Supplementary material for: Prevalence of Babesia microti Co-Infection with Other Tick-Borne Pathogens in Pennsylvania
Source: Microorganisms. 2024 Nov 1;12(11):2220. doi: 10.3390/microorganisms12112220 (PMC11596951; doi:10.3390/microorganisms12112220)
Supplement: Supplementary file 1 [file microorganisms-12-02220-s001.zip]

Archive with 3 entries (3 files):
- BMI PAPER DATA.csv
- BMI R CODE.R
- Supplementary Figures.pdf
