# Supplementary material for: Prevalence of Babesia microti Co-Infection with Other Tick-Borne Pathogens in Pennsylvania
Source: Microorganisms. 2024 Nov 1;12(11):2220. doi: 10.3390/microorganisms12112220 (PMC11596951; doi:10.3390/microorganisms12112220)
Supplement: Supplementary file 1 [file microorganisms-12-02220-s001.zip › BMI PAPER DATA.csv]

ID	Year	BBU	BMI	BMY	AP.V1	AP.HA	DTV	Life Stage
1	2021	1	1	0	0	0	0	Adult
2	2021	1	1	0	0	0	0	Adult
3	2021	1	1	0	0	0	0	Adult
4	2021	0	1	0	0	0	0	Adult
5	2021	1	1	0	0	0	0	Adult
6	2021	1	1	0	0	0	0	Adult
7	2021	1	1	0	0	0	0	Adult
8	2021	1	1	0	0	0	0	Adult
9	2021	0	1	0	0	0	0	Adult
10	2021	1	1	0	0	0	0	Adult
11	2021	1	1	0	0	0	0	Adult
12	2021	0	1	0	0	0	0	Adult
13	2021	0	1	0	0	0	0	Adult
14	2021	1	1	0	0	0	0	Adult
15	2021	0	1	0	0	0	0	Adult
16	2021	1	1	0	0	0	0	Adult
17	2021	1	1	0	0	0	0	Adult
18	2021	0	1	0	0	0	0	Adult
19	2021	1	1	0	0	0	0	Adult
20	2021	1	1	0	0	0	0	Adult
21	2021	1	1	0	0	0	0	Adult
22	2021	1	1	0	0	0	0	Adult
23	2021	0	1	0	0	0	0	Adult
24	2021	1	1	0	0	0	0	Adult
25	2021	1	1	0	0	0	0	Adult
26	2021	1	1	0	0	0	0	Adult
27	2021	0	1	0	0	0	0	Adult
28	2021	1	1	0	0	0	0	Adult
29	2021	1	1	0	0	0	0	Adult
30	2021	1	1	0	0	0	0	Adult
31	2021	1	1	0	0	0	0	Adult
32	2021	1	1	0	0	0	0	Adult
33	2021	1	1	0	0	0	0	Adult
34	2021	0	1	0	0	0	0	Adult
35	2021	1	1	0	0	0	0	Adult
36	2021	1	1	0	0	0	0	Adult
37	2021	1	1	0	0	0	0	Adult
38	2021	0	1	0	0	0	0	Adult
39	2021	1	1	0	0	0	0	Adult
40	2021	1	1	0	0	0	0	Adult
41	2021	1	1	0	0	0	0	Adult
42	2021	1	1	0	0	0	0	Adult
43	2021	1	1	0	0	0	0	Adult
44	2021	0	1	0	0	0	0	Adult
45	2021	1	1	0	0	0	0	Adult
46	2021	0	1	0	0	0	0	Adult
47	2021	1	1	0	0	0	0	Adult
48	2021	1	1	0	0	0	0	nymph
49	2021	1	1	0	0	0	0	Adult
50	2021	1	1	0	0	0	0	Adult
51	2021	0	1	0	0	0	0	Adult
52	2021	1	1	0	0	0	0	Adult
53	2021	1	1	0	0	0	0	Adult
54	2021	1	1	0	0	0	0	Adult
55	2021	1	1	0	0	0	0	Adult
56	2021	1	1	0	0	0	0	Adult
57	2021	0	1	0	0	0	0	Adult
58	2021	1	1	0	0	0	0	nymph
59	2021	0	1	0	0	0	0	Adult
60	2021	0	1	0	0	0	0	Adult
61	2021	1	1	0	0	0	0	Adult
62	2021	1	1	0	0	0	0	Adult
63	2021	1	1	0	0	0	0	Adult
64	2021	1	1	0	0	0	0	nymph
65	2021	1	1	0	0	0	0	nymph
66	2021	0	1	1	0	0	0	Adult
67	2021	1	1	0	0	0	0	Adult
68	2021	1	1	0	0	0	0	Adult
69	2021	1	1	0	0	0	0	nymph
70	2021	0	1	0	0	0	0	nymph
71	2021	1	1	0	0	0	0	Adult
72	2021	0	1	0	0	0	0	nymph
73	2021	1	1	0	0	0	0	nymph
74	2021	1	1	0	0	0	0	nymph
75	2021	1	1	0	0	0	0	Adult
76	2021	0	1	0	0	0	0	Adult
77	2021	0	1	0	0	0	0	nymph
78	2021	0	1	0	0	0	0	nymph
79	2021	1	1	0	0	0	0	nymph
80	2021	1	1	0	0	0	0	nymph
81	2021	1	1	0	0	0	0	nymph
82	2021	0	1	0	0	0	0	Adult
83	2021	1	1	0	0	0	0	nymph
84	2021	1	1	0	0	0	0	Adult
85	2021	1	1	0	0	0	0	Adult
86	2021	1	1	0	0	0	0	nymph
87	2021	0	1	0	0	0	0	nymph
88	2021	0	1	0	0	0	0	nymph
89	2021	1	1	0	0	0	0	nymph
90	2021	0	1	0	0	0	0	nymph
91	2021	1	1	0	0	0	0	nymph
92	2021	0	1	0	0	0	0	nymph
93	2021	1	1	0	0	0	0	nymph
94	2021	1	1	0	0	0	0	nymph
95	2021	0	1	0	0	0	0	nymph
96	2021	1	1	0	0	0	0	nymph
97	2021	0	1	0	0	0	0	nymph
98	2021	0	1	0	0	0	0	nymph
99	2021	0	1	0	0	0	0	nymph
100	2021	0	1	0	0	0	0	Adult
101	2021	0	1	0	0	0	0	nymph
102	2021	1	1	0	0	0	0	Adult
103	2021	1	1	0	0	0	0	nymph
104	2021	0	1	0	0	0	0	Adult
105	2021	0	1	0	0	0	0	nymph
106	2021	1	1	0	0	0	0	nymph
107	2021	0	1	0	0	0	0	nymph
108	2021	1	1	0	0	0	0	nymph
109	2021	1	1	0	0	0	0	Adult
110	2021	1	1	0	0	0	0	nymph
111	2021	1	1	0	0	0	0	nymph
112	2021	0	1	0	0	0	0	nymph
113	2021	1	1	0	0	0	0	nymph
114	2021	1	1	0	0	0	0	nymph
115	2021	1	1	0	0	0	0	nymph
116	2021	0	1	0	0	0	0	nymph
117	2021	0	1	0	0	0	0	nymph
118	2021	1	1	0	0	0	0	nymph
119	2021	0	1	0	0	0	0	nymph
120	2021	1	1	0	0	0	0	nymph
121	2021	0	1	0	0	0	0	Adult
122	2021	1	1	0	0	0	0	nymph
123	2021	0	1	0	0	0	0	nymph
124	2021	0	1	0	0	0	0	nymph
125	2021	0	1	0	0	0	0	nymph
126	2021	0	1	0	0	0	0	nymph
127	2021	1	1	0	0	0	0	nymph
128	2021	1	1	0	0	0	0	Adult
129	2021	0	1	0	0	0	0	nymph
130	2021	1	1	0	0	0	0	nymph
131	2021	1	1	0	0	0	0	nymph
132	2021	0	1	0	0	0	0	nymph
133	2021	1	1	0	0	0	0	nymph
134	2021	1	1	0	0	0	0	nymph
135	2021	0	1	0	0	0	0	nymph
136	2021	1	1	0	0	0	0	nymph
137	2021	1	1	0	0	0	0	nymph
138	2021	1	1	0	0	0	0	nymph
139	2021	1	1	0	0	0	0	nymph
140	2021	0	1	0	0	0	0	nymph
141	2021	0	1	0	0	0	0	nymph
142	2021	1	1	0	0	0	0	nymph
143	2021	0	1	0	0	0	0	nymph
144	2021	0	1	0	0	0	0	nymph
145	2021	0	1	0	0	0	0	nymph
146	2021	0	1	0	0	0	0	nymph
147	2021	0	1	0	0	0	0	nymph
148	2021	0	1	0	0	0	0	nymph
149	2021	1	1	0	0	0	0	nymph
150	2021	1	1	0	0	0	0	nymph
151	2021	1	1	0	0	0	0	nymph
152	2021	1	1	0	0	0	0	nymph
153	2021	0	1	0	0	0	0	nymph
154	2021	1	1	0	0	0	0	nymph
155	2021	0	1	0	0	0	0	Adult
156	2021	0	1	0	0	0	0	nymph
157	2021	1	1	0	0	0	0	Adult
158	2021	0	1	0	0	0	0	Adult
159	2021	1	1	0	0	0	0	nymph
160	2021	0	1	0	0	0	0	Adult
161	2021	0	1	0	0	0	0	Adult
162	2021	1	1	0	0	0	0	Adult
163	2021	1	1	0	0	0	0	nymph
164	2021	1	1	0	0	0	0	nymph
165	2021	0	1	0	0	0	0	Adult
166	2021	1	1	0	0	0	0	nymph
167	2021	0	1	0	0	0	0	Adult
168	2021	0	1	0	0	0	0	Adult
169	2021	0	1	0	0	0	0	Adult
170	2021	1	1	0	0	0	0	Adult
171	2021	0	1	0	0	0	0	Adult
172	2021	0	1	0	0	0	0	Adult
173	2021	1	1	0	0	0	0	Adult
174	2021	0	1	0	0	0	0	Adult
175	2021	0	1	0	0	0	0	Adult
176	2021	1	1	0	0	0	0	Adult
177	2021	1	1	0	0	0	0	Adult
178	2021	1	1	0	0	1	0	Adult
179	2021	1	1	0	0	0	0	Adult
180	2021	1	1	0	0	0	0	Adult
181	2021	0	1	0	0	0	0	Adult
182	2021	1	1	0	0	0	0	Adult
183	2021	1	1	0	0	0	0	Adult
184	2021	0	1	0	0	0	0	Adult
185	2021	1	1	0	0	1	0	Adult
186	2021	1	1	0	0	0	0	Adult
187	2021	1	1	0	0	0	0	Adult
188	2021	1	1	0	0	0	0	Adult
189	2021	1	1	0	0	0	0	Adult
190	2021	0	1	0	0	0	0	Adult
191	2021	0	1	0	0	1	0	Adult
192	2021	1	1	0	0	0	0	Adult
193	2021	1	1	0	0	1	0	Adult
194	2021	0	1	0	0	0	0	Adult
195	2021	1	1	0	0	0	0	Adult
196	2021	0	1	0	0	0	0	Adult
197	2021	1	1	0	0	0	0	Adult
198	2021	0	1	0	1	0	0	Adult
199	2021	1	1	0	0	1	0	Adult
200	2021	0	1	0	0	0	0	Adult
201	2021	1	1	0	0	1	0	Adult
202	2021	0	1	0	0	0	0	Adult
203	2021	0	1	0	0	0	0	Adult
204	2021	0	1	0	0	0	0	Adult
205	2021	0	1	0	0	0	0	Adult
206	2021	0	1	0	0	0	0	Adult
207	2021	1	1	0	0	0	0	nymph
208	2021	0	1	0	0	0	0	Adult
209	2021	0	1	0	0	1	0	Adult
210	2021	0	1	0	1	0	0	Adult
211	2021	0	1	0	0	0	0	Adult
212	2021	0	1	0	0	0	0	Adult
213	2021	0	1	0	0	0	0	Adult
214	2021	1	1	0	0	0	0	Adult
215	2021	1	1	0	0	0	0	Adult
216	2021	0	1	0	0	0	0	Adult
217	2021	0	1	0	0	1	0	Adult
218	2021	1	1	0	0	0	0	Adult
219	2021	1	1	0	0	0	0	Adult
220	2021	1	1	0	0	0	0	Adult
221	2021	0	1	0	0	0	0	Adult
222	2022	0	1	0	0	0	0	Adult
223	2022	1	1	0	0	0	0	Adult
224	2022	1	1	0	0	0	0	Adult
225	2022	0	1	0	0	0	0	Adult
226	2022	0	1	0	0	0	0	Adult
227	2022	0	1	0	0	0	0	Adult
228	2022	1	1	0	0	0	0	Adult
229	2022	1	1	0	0	1	0	Adult
230	2022	1	1	0	0	0	0	Adult
231	2022	1	1	0	0	0	1	Adult
232	2022	1	1	0	0	0	0	Adult
233	2022	0	1	0	0	1	0	Adult
234	2022	1	1	0	0	0	0	Adult
235	2022	0	1	0	0	0	0	Adult
236	2022	0	1	0	0	0	0	Adult
237	2022	0	1	0	0	0	0	Adult
238	2022	1	1	0	0	0	0	Adult
239	2022	1	1	0	0	0	0	Adult
240	2022	1	1	0	0	1	0	Adult
241	2022	0	1	0	0	0	0	Adult
242	2022	1	1	0	0	0	0	Adult
243	2022	0	1	0	0	0	0	Adult
244	2022	0	1	0	0	0	0	Adult
245	2022	0	1	0	0	0	0	Adult
246	2022	1	1	0	0	0	0	Adult
247	2022	0	1	0	0	0	0	Adult
248	2022	1	1	0	0	1	0	Adult
249	2022	1	1	0	0	0	0	Adult
250	2022	0	1	0	0	0	0	Adult
251	2022	0	1	0	0	0	0	Adult
252	2022	1	1	0	0	0	0	Adult
253	2022	0	1	0	0	0	0	Adult
254	2022	1	1	0	0	0	0	Adult
255	2022	1	1	0	0	0	0	Adult
256	2022	0	1	0	0	0	0	Adult
257	2022	0	1	0	0	0	0	Adult
258	2022	1	1	0	0	0	0	Adult
259	2022	1	1	0	0	0	0	Adult
260	2022	0	1	0	0	0	0	Adult
261	2022	1	1	0	0	0	0	Adult
262	2022	0	1	0	0	0	0	Adult
263	2022	0	1	0	0	0	0	nymph
264	2022	1	1	0	0	0	0	Adult
265	2022	1	1	0	0	0	0	nymph
266	2022	1	1	0	0	0	0	nymph
267	2022	1	1	0	0	0	0	Adult
268	2022	1	1	0	0	0	0	Adult
269	2022	0	1	0	0	0	0	Adult
270	2022	1	1	0	0	0	0	Adult
271	2022	0	1	0	0	0	0	nymph
272	2022	0	1	0	0	0	0	Adult
273	2022	1	1	0	0	0	0	Adult
274	2022	0	1	0	0	0	0	Adult
275	2022	1	1	0	0	1	0	Adult
276	2022	0	1	0	0	0	0	Adult
277	2022	1	1	0	0	0	0	Adult
278	2022	1	1	0	0	0	0	Adult
279	2022	1	1	0	0	0	0	nymph
280	2022	1	1	0	0	0	0	Adult
281	2022	0	1	0	0	0	0	Adult
282	2022	1	1	0	0	1	0	Adult
283	2022	0	1	0	0	0	0	Adult
284	2022	0	1	0	0	0	0	nymph
285	2022	0	1	0	0	0	0	nymph
286	2022	0	1	0	0	0	0	nymph
287	2022	0	1	0	0	0	0	nymph
288	2022	1	1	0	0	1	0	Adult
289	2022	0	1	0	0	0	0	Adult
290	2022	1	1	0	0	0	0	Adult
291	2022	1	1	0	0	0	0	nymph
292	2022	0	1	0	0	0	0	nymph
293	2022	0	1	0	0	0	0	nymph
294	2022	1	1	0	0	0	0	nymph
295	2022	0	1	0	0	0	0	nymph
296	2022	1	1	0	0	0	0	nymph
297	2022	1	1	0	0	0	0	Adult
298	2022	1	1	0	0	0	0	nymph
299	2022	1	1	0	0	0	0	nymph
300	2022	0	1	0	0	0	0	nymph
301	2022	0	1	0	0	0	0	nymph
302	2022	1	1	0	1	0	0	Adult
303	2022	0	1	0	0	0	0	Adult
304	2022	1	1	0	0	0	0	Adult
305	2022	1	1	0	0	0	0	nymph
306	2022	1	1	0	0	0	0	nymph
307	2022	1	1	0	0	0	0	nymph
308	2022	1	1	0	0	1	0	nymph
309	2022	0	1	0	0	1	1	nymph
310	2022	1	1	0	0	0	0	nymph
311	2022	0	1	0	0	0	0	Adult
312	2022	0	1	0	0	0	0	nymph
313	2022	1	1	0	0	0	0	nymph
314	2022	0	1	0	0	0	0	nymph
315	2022	1	1	0	0	1	0	Adult
316	2022	1	1	0	0	0	0	Adult
317	2022	0	1	0	0	0	0	nymph
318	2022	1	1	0	0	0	0	Adult
319	2022	1	1	0	0	0	0	nymph
320	2022	1	1	0	0	0	0	nymph
321	2022	0	1	0	0	0	0	nymph
322	2022	1	1	0	0	0	0	nymph
323	2022	1	1	0	0	0	0	nymph
324	2022	1	1	0	0	0	0	nymph
325	2022	0	1	0	0	0	0	nymph
326	2022	1	1	0	0	0	0	nymph
327	2022	1	1	0	0	0	0	Adult
328	2022	0	1	0	0	0	0	Adult
329	2022	1	1	0	0	0	0	nymph
330	2022	0	1	0	0	0	0	nymph
331	2022	1	1	0	0	0	0	nymph
332	2022	1	1	0	0	0	0	nymph
333	2022	1	1	0	0	1	0	nymph
334	2022	1	1	0	0	0	0	nymph
335	2022	0	1	0	0	0	0	nymph
336	2022	0	1	1	0	0	0	nymph
337	2022	0	1	0	0	0	0	nymph
338	2022	1	1	0	0	1	0	nymph
339	2022	1	1	0	0	0	0	nymph
340	2022	1	1	0	0	0	0	nymph
341	2022	0	1	0	0	0	0	nymph
342	2022	1	1	0	0	0	0	nymph
343	2022	0	1	0	0	1	0	nymph
344	2022	1	1	0	0	0	0	nymph
345	2022	1	1	0	0	1	0	nymph
346	2022	1	1	0	0	0	0	nymph
347	2022	0	1	0	0	0	0	nymph
348	2022	1	1	0	0	0	0	nymph
349	2022	1	1	0	0	0	0	nymph
350	2022	0	1	0	0	0	0	nymph
351	2022	0	1	0	0	0	0	nymph
352	2022	1	1	0	0	0	0	nymph
353	2022	0	1	0	0	0	1	Adult
354	2022	1	1	0	0	0	0	Adult
355	2022	0	1	0	0	0	0	Adult
356	2022	0	1	0	0	1	0	Adult
357	2022	1	1	0	0	0	0	Adult
358	2022	0	1	0	0	0	0	Adult
359	2022	0	1	0	0	0	0	Adult
360	2022	0	1	0	0	0	0	Adult
361	2022	1	1	0	0	0	0	Adult
362	2022	1	1	0	0	1	0	Adult
363	2022	0	1	0	0	0	0	Adult
364	2022	1	1	0	0	0	0	Adult
365	2022	0	1	1	0	0	0	Adult
366	2022	1	1	0	0	1	0	Adult
367	2022	1	1	0	0	0	0	Adult
368	2022	1	1	0	0	0	0	Adult
369	2022	0	1	0	0	0	0	Adult
370	2022	1	1	0	0	0	0	Adult
371	2022	1	1	0	0	0	0	Adult
372	2022	1	1	0	1	0	0	Adult
373	2022	1	1	0	0	0	0	Adult
374	2022	1	1	0	0	0	0	Adult
375	2022	0	1	0	0	0	0	Adult
376	2022	0	1	0	0	0	0	Adult
377	2022	1	1	0	0	0	0	Adult
378	2022	1	1	0	0	0	0	Adult
379	2022	1	1	0	0	0	0	Adult
380	2022	0	1	0	0	1	0	nymph
381	2022	1	1	0	0	0	0	Adult
382	2022	1	1	0	0	1	0	Adult
383	2022	1	1	0	0	0	0	Adult
384	2022	0	1	0	0	0	0	Adult
385	2022	0	1	1	0	0	0	Adult
386	2022	1	1	0	0	0	0	Adult
387	2022	0	1	0	0	0	0	Adult
388	2022	1	1	0	0	0	0	Adult
389	2022	1	1	0	0	1	0	Adult
390	2022	1	1	0	0	0	0	Adult
391	2022	0	1	0	0	0	0	Adult
392	2022	1	1	0	0	0	0	Adult
393	2022	1	1	0	0	0	0	Adult
394	2022	0	1	0	0	0	0	Adult
395	2022	1	1	0	0	0	0	Adult
396	2022	1	1	1	0	0	1	Adult
397	2022	1	1	0	0	0	0	Adult
398	2022	1	1	0	1	0	0	Adult
399	2022	1	1	0	0	0	0	Adult
400	2022	1	1	0	0	0	0	Adult
401	2022	1	1	0	0	0	0	Adult
402	2022	0	1	0	0	0	0	Adult
403	2022	1	1	0	0	0	0	Adult
404	2022	0	1	0	0	0	0	Adult
405	2022	1	1	0	0	0	0	Adult
406	2022	0	1	0	0	0	0	Adult
407	2022	1	1	0	0	0	0	Adult
408	2022	0	1	0	0	0	0	Adult
409	2022	0	1	0	0	0	0	Adult
410	2022	1	1	0	0	1	0	Adult
411	2022	0	1	1	0	1	0	Adult
412	2022	1	1	0	0	0	0	Adult
413	2022	1	1	0	0	0	0	Adult
414	2022	0	1	0	0	0	0	Adult
415	2022	1	1	0	0	0	0	Adult
416	2022	1	1	0	0	0	0	Adult
417	2022	1	1	0	0	1	0	Adult
418	2022	1	1	0	0	0	0	Adult
419	2022	1	1	0	0	0	0	Adult
420	2022	1	1	0	0	0	0	Adult
421	2022	0	1	0	0	1	0	Adult
422	2022	0	1	0	0	0	0	Adult
423	2022	0	1	0	0	0	0	Adult
424	2022	1	1	0	0	0	0	Adult
425	2022	0	1	0	0	0	0	Adult
426	2022	1	1	0	0	0	0	Adult
427	2022	0	1	0	0	0	0	Adult
428	2022	0	1	0	0	0	0	Adult
429	2022	0	1	0	0	0	0	Adult
430	2022	1	1	0	0	0	0	Adult
431	2022	1	1	0	0	0	0	Adult
432	2022	1	1	0	0	0	0	Adult
433	2022	0	1	0	1	1	0	Adult
434	2022	1	1	0	0	0	0	Adult
435	2022	1	1	0	0	0	0	Adult
436	2022	0	1	0	0	0	0	Adult
437	2022	0	1	0	0	0	0	Adult
438	2023	1	1	0	0	1	0	Adult
439	2023	1	1	0	0	0	0	Adult
440	2023	1	1	0	0	1	0	Adult
441	2023	0	1	0	0	0	0	Adult
442	2023	1	1	0	0	0	0	Adult
443	2023	1	1	0	0	0	0	Adult
444	2023	1	1	0	0	0	0	Adult
445	2023	1	1	0	0	1	0	Adult
446	2023	0	1	0	0	0	0	Adult
447	2023	1	1	0	0	1	0	Adult
448	2023	1	1	0	0	1	0	Adult
449	2023	1	1	0	0	0	0	Adult
450	2023	1	1	0	0	0	0	Adult
451	2023	1	1	0	0	0	0	Adult
452	2023	0	1	0	0	0	0	Adult
453	2023	1	1	1	0	1	0	Adult
454	2023	1	1	0	0	0	0	Adult
455	2023	1	1	0	0	0	0	Adult
456	2023	1	1	0	0	0	0	Adult
457	2023	0	1	0	0	0	0	Adult
458	2023	1	1	0	0	0	0	Adult
459	2023	1	1	0	0	0	0	Adult
460	2023	1	1	0	0	0	0	Adult
461	2023	0	1	0	0	0	0	Adult
462	2023	1	1	0	0	0	0	Adult
463	2023	1	1	0	0	0	0	Adult
464	2023	1	1	0	0	0	0	Adult
465	2023	0	1	1	0	0	0	Adult
466	2023	0	1	0	0	0	0	Adult
467	2023	0	1	0	0	0	0	Adult
468	2023	0	1	0	0	0	0	Adult
469	2023	0	1	0	0	0	0	Adult
470	2023	1	1	0	0	1	0	Adult
471	2023	1	1	0	0	0	0	Adult
472	2023	1	1	0	0	0	0	Adult
473	2023	1	1	0	0	0	0	Adult
474	2023	1	1	0	0	0	0	Adult
475	2023	0	1	0	0	0	0	Adult
476	2023	0	1	0	0	0	0	Adult
477	2023	0	1	0	0	0	0	Adult
478	2023	1	1	0	0	0	0	Adult
479	2023	1	1	0	0	0	0	Adult
480	2023	0	1	0	0	0	0	Adult
481	2023	0	1	0	0	0	0	Adult
482	2023	1	1	0	0	0	1	Adult
483	2023	1	1	0	0	0	0	Adult
484	2023	0	1	0	0	0	0	Adult
485	2023	1	1	0	0	0	0	Adult
486	2023	1	1	0	0	0	0	Adult
487	2023	0	1	0	0	0	0	Adult
488	2023	0	1	0	0	0	0	Adult
489	2023	0	1	0	0	1	0	Adult
490	2023	1	1	0	0	0	0	Adult
491	2023	0	1	0	0	0	0	Adult
492	2023	1	1	0	0	0	0	Adult
493	2023	1	1	0	1	0	1	Adult
494	2023	1	1	0	0	0	0	Adult
495	2023	1	1	0	0	0	0	Adult
496	2023	0	1	0	0	0	0	Adult
497	2023	1	1	0	0	0	0	Adult
498	2023	1	1	0	0	0	0	Adult
499	2023	0	1	0	0	0	0	Adult
500	2023	0	1	0	0	0	0	Adult
501	2023	1	1	0	0	0	0	Adult
502	2023	1	1	0	0	0	0	Adult
503	2023	1	1	0	0	0	0	Adult
504	2023	1	1	0	0	0	0	Adult
505	2023	1	1	0	0	1	0	Adult
506	2023	1	1	0	0	0	0	Adult
507	2023	1	1	0	0	0	0	Adult
508	2023	1	1	0	0	0	0	Adult
509	2023	1	1	0	0	0	0	Adult
510	2023	1	1	0	0	0	0	Adult
511	2023	1	1	0	0	0	0	Adult
512	2023	1	1	0	0	0	0	Adult
513	2023	0	1	0	0	0	0	Adult
514	2023	0	1	0	0	0	0	Adult
515	2023	1	1	0	0	1	0	Adult
516	2023	0	1	0	0	0	0	Adult
517	2023	1	1	0	0	0	0	Adult
518	2023	1	1	0	0	0	0	Adult
519	2023	0	1	1	0	0	0	Adult
520	2023	1	1	0	0	1	0	Adult
521	2023	1	1	0	0	0	0	Adult
522	2023	0	1	0	0	0	0	Adult
523	2023	1	1	0	0	0	0	Adult
524	2023	1	1	0	0	0	0	Adult
525	2023	1	1	0	0	0	0	Adult
526	2023	1	1	0	0	0	0	Adult
527	2023	0	1	0	0	0	0	Adult
528	2023	1	1	0	0	0	0	Adult
529	2023	0	1	0	0	0	0	Adult
530	2023	1	1	0	0	0	0	Adult
531	2023	1	1	0	1	0	0	Adult
532	2023	1	1	0	0	0	0	Adult
533	2023	1	1	0	0	0	0	Adult
534	2023	0	1	0	0	0	0	Adult
535	2023	0	1	0	0	0	0	Adult
536	2023	1	1	0	0	0	0	Adult
537	2023	0	1	0	0	0	0	Adult
538	2023	1	1	0	0	1	0	Adult
539	2023	0	1	0	0	0	0	Adult
540	2023	1	1	0	0	0	0	Adult
541	2023	0	1	0	0	0	0	Adult
542	2023	0	1	0	0	1	0	Adult
543	2023	1	1	0	0	0	0	Adult
544	2023	0	1	1	0	1	0	Adult
545	2023	1	1	0	0	1	0	Adult
546	2023	1	1	0	0	0	0	Adult
547	2023	1	1	0	0	0	0	Adult
548	2023	0	1	0	0	1	0	Adult
549	2023	1	1	0	0	0	0	Adult
550	2023	1	1	0	0	0	0	Adult
551	2023	1	1	0	0	0	0	Adult
552	2023	0	1	0	0	0	0	Adult
553	2023	1	1	0	0	0	0	Adult
554	2023	1	1	0	0	0	0	Adult
555	2023	1	1	0	0	0	0	Adult
556	2023	1	1	0	0	1	0	Adult
557	2023	1	1	0	0	0	0	Adult
558	2023	1	1	0	0	0	0	Adult
559	2023	0	1	0	0	0	0	nymph
560	2023	0	1	0	0	0	0	Adult
561	2023	1	1	0	0	0	0	nymph
562	2023	0	1	0	0	0	0	nymph
563	2023	1	1	0	0	0	0	nymph
564	2023	1	1	0	0	0	0	Adult
565	2023	1	1	0	0	0	0	nymph
566	2023	1	1	0	0	0	0	nymph
567	2023	1	1	0	0	0	0	nymph
568	2023	1	1	0	0	0	0	Adult
569	2023	1	1	0	0	0	0	Adult
570	2023	1	1	0	0	0	0	Adult
571	2023	1	1	0	0	1	0	Adult
572	2023	0	1	0	0	0	0	Adult
573	2023	1	1	0	0	1	0	Adult
574	2023	0	1	0	0	0	0	Adult
575	2023	0	1	0	0	0	0	Adult
576	2023	1	1	0	0	0	0	Adult
577	2023	0	1	0	0	0	0	nymph
578	2023	1	1	0	0	0	0	nymph
579	2023	1	1	1	0	0	0	Adult
580	2023	1	1	0	0	0	0	Adult
581	2023	1	1	0	0	0	0	Adult
582	2023	0	1	0	0	0	0	nymph
583	2023	0	1	0	0	0	0	nymph
584	2023	0	1	0	0	0	0	nymph
585	2023	1	1	0	0	1	0	Adult
586	2023	1	1	0	0	0	0	nymph
587	2023	1	1	0	0	0	0	nymph
588	2023	1	1	0	0	0	0	Adult
589	2023	1	1	0	0	0	0	nymph
590	2023	1	1	0	0	0	0	nymph
591	2023	1	1	0	0	0	0	nymph
592	2023	0	1	0	0	0	0	nymph
593	2023	0	1	0	0	0	0	Adult
594	2023	1	1	0	0	0	0	nymph
595	2023	0	1	1	0	0	0	Adult
596	2023	1	1	0	0	0	0	nymph
597	2023	0	1	0	0	0	0	nymph
598	2023	1	1	0	0	0	0	nymph
599	2023	1	1	0	0	0	0	Adult
600	2023	0	1	0	0	0	0	nymph
601	2023	0	1	0	0	0	0	nymph
602	2023	0	1	0	0	1	0	nymph
603	2023	1	1	0	0	1	0	nymph
604	2023	1	1	0	0	0	0	Adult
605	2023	0	1	0	0	0	0	nymph
606	2023	0	1	0	0	0	0	nymph
607	2023	1	1	0	0	0	0	nymph
608	2023	1	1	0	0	0	0	Adult
609	2023	1	1	0	0	0	0	nymph
610	2023	1	1	0	0	0	0	nymph
611	2023	1	1	0	0	0	0	nymph
612	2023	1	1	0	0	0	0	Adult
613	2023	0	1	0	0	0	0	Adult
614	2023	0	1	0	0	0	0	nymph
615	2023	1	1	0	0	1	0	nymph
616	2023	0	1	0	0	0	0	nymph
617	2023	1	1	0	0	0	0	Adult
618	2023	1	1	0	0	0	0	nymph
619	2023	0	1	0	0	0	0	Adult
620	2023	0	1	0	0	0	0	nymph
621	2023	1	1	0	0	0	0	nymph
622	2023	1	1	0	0	0	0	nymph
623	2023	0	1	0	0	0	0	nymph
624	2023	0	1	0	0	0	0	nymph
625	2023	1	1	0	0	0	0	nymph
626	2023	0	1	0	0	0	0	nymph
627	2023	1	1	0	0	0	0	nymph
628	2023	0	1	0	0	0	0	nymph
629	2023	0	1	0	0	0	0	nymph
630	2023	1	1	0	0	0	0	nymph
631	2023	1	1	0	0	1	0	nymph
632	2023	1	1	0	0	0	0	nymph
633	2023	1	1	0	0	0	0	nymph
634	2023	1	1	0	0	0	0	nymph
635	2023	0	1	0	0	0	0	nymph
636	2023	0	1	0	0	0	0	Adult
637	2023	1	1	0	0	1	0	nymph
638	2023	1	1	0	0	0	0	nymph
639	2023	1	1	0	0	0	0	nymph
640	2023	0	1	0	0	0	0	Adult
641	2023	0	1	0	0	0	0	nymph
642	2023	1	1	0	0	0	0	nymph
643	2023	1	1	0	0	0	0	nymph
644	2023	1	1	0	0	1	0	nymph
645	2023	1	1	0	0	0	0	nymph
646	2023	1	1	0	0	0	0	nymph
647	2023	0	1	0	0	0	0	nymph
648	2023	1	1	0	0	0	0	nymph
649	2023	0	1	0	0	0	0	nymph
650	2023	1	1	0	0	1	0	nymph
651	2023	0	1	0	0	0	0	nymph
652	2023	1	1	0	0	0	0	nymph
653	2023	0	1	0	0	0	0	nymph
654	2023	1	1	0	0	1	0	nymph
655	2023	1	1	0	0	0	0	nymph
656	2023	0	1	0	0	0	0	nymph
657	2023	1	1	0	0	0	0	nymph
658	2023	0	1	0	0	0	0	nymph
659	2023	1	1	0	0	1	0	nymph
660	2023	0	1	0	0	0	0	nymph
661	2023	1	1	0	0	0	0	nymph
662	2023	1	1	0	0	0	0	nymph
663	2023	1	1	0	0	0	0	nymph
664	2023	0	1	0	0	0	0	nymph
665	2023	1	1	0	0	0	0	nymph
666	2023	1	1	0	0	0	0	nymph
667	2023	1	1	0	0	0	0	nymph
668	2023	0	1	0	0	0	0	nymph
669	2023	0	1	0	0	0	0	nymph
670	2023	1	1	0	0	0	0	nymph
671	2023	0	1	0	0	0	0	nymph
672	2023	0	1	0	0	0	0	nymph
673	2023	0	1	0	0	0	0	nymph
674	2023	0	1	0	0	0	0	nymph
675	2023	0	1	0	0	0	0	Adult
676	2023	0	1	0	0	0	0	nymph
677	2023	0	1	0	0	0	0	nymph
678	2023	1	1	0	0	0	0	nymph
679	2023	0	1	0	0	0	0	nymph
680	2023	1	1	0	0	1	0	nymph
681	2023	1	1	0	0	0	0	nymph
682	2023	0	1	0	0	0	0	nymph
683	2023	1	1	0	0	0	0	nymph
684	2023	1	1	0	0	0	0	Adult
685	2023	0	1	0	0	0	0	nymph
686	2023	0	1	0	0	0	0	nymph
687	2023	1	1	0	0	1	0	nymph
688	2023	1	1	0	0	0	0	nymph
689	2023	1	1	0	0	0	0	nymph
690	2023	0	1	0	0	0	0	nymph
691	2023	1	1	0	0	0	0	nymph
692	2023	0	1	0	0	0	0	nymph
693	2023	1	1	0	0	0	0	nymph
694	2023	1	1	0	0	0	0	nymph
695	2023	0	1	0	0	1	0	nymph
696	2023	1	1	0	0	1	0	Adult
697	2023	1	1	0	0	0	0	Adult
698	2023	1	1	0	0	1	0	Adult
699	2023	1	1	0	0	0	0	Adult
700	2023	1	1	0	0	0	0	Adult
701	2023	0	1	0	0	0	0	Adult
702	2023	1	1	0	0	0	0	Adult
703	2023	0	1	0	0	0	0	Adult
704	2023	0	1	0	0	0	0	Adult
705	2023	0	1	0	0	0	0	Adult
706	2023	0	1	0	1	0	0	Adult
707	2023	1	1	0	0	0	0	Adult
708	2023	1	1	0	0	0	0	Adult
709	2023	1	1	0	0	0	0	Adult
710	2023	1	1	0	0	0	0	Adult
711	2023	1	1	0	0	0	0	Adult
712	2023	0	1	0	0	1	0	Adult
713	2023	1	1	0	0	0	0	Adult
714	2023	1	1	0	0	0	0	Adult
715	2023	0	1	0	0	0	0	Adult
716	2023	1	1	0	0	1	0	Adult
717	2023	1	1	0	0	0	0	Adult
718	2023	1	1	0	0	0	0	Adult
719	2023	1	1	0	0	1	0	Adult
720	2023	0	1	0	0	0	0	Adult
721	2023	1	1	0	0	0	0	Adult
722	2023	1	1	0	0	0	0	Adult
723	2023	1	1	0	0	0	0	Adult
724	2023	1	1	0	0	0	0	Adult
725	2023	1	1	0	0	0	1	Adult
726	2023	1	1	0	0	0	0	Adult
727	2023	0	1	0	0	0	0	Adult
728	2023	1	1	0	0	0	0	Adult
729	2023	0	1	0	0	1	0	Adult
730	2023	1	1	0	0	0	0	Adult
731	2023	1	1	0	0	0	0	Adult
732	2023	1	1	0	0	1	0	Adult
733	2023	1	1	0	0	0	0	Adult
734	2023	1	1	0	0	0	0	Adult
735	2023	1	1	0	0	0	0	Adult
736	2023	0	1	0	0	0	0	Adult
737	2023	1	1	0	0	1	0	Adult
738	2023	1	1	0	0	0	0	Adult
739	2023	1	1	0	0	0	0	Adult
740	2023	1	1	0	0	1	0	Adult
741	2023	1	1	0	0	0	0	Adult
742	2023	1	1	0	0	0	0	Adult
743	2023	1	1	0	0	0	0	Adult
744	2023	0	1	0	0	0	0	Adult
745	2023	1	1	0	0	0	0	Adult
746	2023	0	1	0	0	0	0	Adult
747	2023	1	1	0	0	0	0	Adult
748	2023	0	1	0	0	0	0	Adult
749	2023	1	1	0	0	0	0	Adult
750	2023	0	1	0	0	0	0	Adult
751	2023	1	1	0	0	1	0	Adult
752	2023	0	1	1	0	0	0	Adult
753	2023	1	1	0	0	0	0	Adult
754	2023	1	1	0	0	0	0	Adult
755	2023	0	1	0	0	1	0	Adult
756	2023	1	1	0	0	0	0	Adult
757	2023	0	1	0	0	0	0	Adult
758	2023	1	1	0	0	1	0	Adult
759	2023	1	1	0	0	0	0	Adult
760	2023	0	1	0	0	0	0	Adult
761	2023	1	1	0	0	0	0	Adult
762	2023	0	1	0	0	0	0	Adult
763	2023	0	1	0	0	0	0	Adult
764	2023	1	1	0	0	1	0	Adult
765	2023	1	1	0	0	0	0	Adult
766	2023	1	1	0	0	0	0	Adult
767	2023	1	1	0	0	0	0	Adult
768	2023	1	1	0	0	0	0	Adult
769	2023	1	1	0	0	0	0	Adult
770	2023	1	1	0	0	0	0	Adult
771	2023	0	1	0	0	0	0	Adult
772	2023	1	1	0	0	0	0	Adult
773	2023	1	1	0	0	0	0	Adult
774	2023	1	1	0	0	1	0	Adult
775	2023	0	1	0	0	0	0	Adult
776	2023	0	1	0	0	0	0	Adult
777	2023	0	1	0	0	0	0	Adult
778	2023	1	1	0	0	0	0	Adult
779	2023	0	1	0	0	0	0	Adult
780	2023	0	1	0	0	0	0	Adult
781	2023	1	1	0	0	0	0	Adult
782	2023	0	1	0	0	0	0	Adult
783	2023	1	1	0	0	1	0	Adult
784	2023	1	1	0	0	0	0	Adult
785	2023	0	1	0	0	1	0	Adult
786	2023	1	1	0	0	0	0	Adult
787	2023	1	1	0	0	0	0	Adult
788	2023	1	1	0	0	0	0	Adult
789	2023	1	1	0	0	0	0	Adult
790	2023	0	1	0	0	0	0	Adult
791	2023	1	1	0	0	0	0	Adult
792	2023	0	1	0	0	0	0	Adult
793	2023	0	1	0	0	0	0	Adult
